# Supplementary material for: Antibodies against CD20 or B-Cell Receptor Induce Similar Transcription Patterns in Human Lymphoma Cell Lines
Source: PLoS One. 2011 Feb 18;6(2):e16596. doi: 10.1371/journal.pone.0016596 (PMC3041769; doi:10.1371/journal.pone.0016596)
Supplement: Table S1 — Genes deregulated in SUDHL7 cells by anti-BCR and anti-CD20 treatment. Green fill means down regulation > 2 fold, red fill up regulation > 2 fold; Symbol = official gene symbol. (XLS) [file pone.0016596.s001.xls]

## Sheet: table S1 SUDHL4 up or down 
Symbol	Description	Gene ID
ABAT	4-aminobutyrate aminotransferase	18
ABCG1	ATP-binding cassette, sub-family G (WHITE), member 1	9619
ABI3	ABI family, member 3	51225
ACADSB	acyl-CoA dehydrogenase, short/branched chain	36
ACPP	acid phosphatase, prostate	55
AFF2	AF4/FMR2 family, member 2	2334
AICDA	activation-induced cytidine deaminase	57379
ALKBH2	alkB, alkylation repair homolog 2 (E. coli)	121642
ALOX5	arachidonate 5-lipoxygenase	240
ANK3	ankyrin 3, node of Ranvier (ankyrin G)	288
ASB13	ankyrin repeat and SOCS box-containing 13	79754
ATP2A3	ATPase, Ca++ transporting, ubiquitous	489
BCL11A	B-cell CLL/lymphoma 11A (zinc finger protein)	53335
BCL7A	B-cell CLL/lymphoma 7A	605
BLK	B lymphoid tyrosine kinase	640
BLNK	B-cell linker	29760
BMP7	bone morphogenetic protein 7	655
BPTF	bromodomain PHD finger transcription factor	2186
C12orf66	chromosome 12 open reading frame 66	144577
C13orf15	chromosome 13 open reading frame 15	28984
C13orf18	chromosome 13 open reading frame 18	80183
C21orf7	chromosome 21 open reading frame 91	54149
C22orf9	chromosome 22 open reading frame 9	23313
C3orf67	chromosome 3 open reading frame 67	200844
C5orf13	chromosome 5 open reading frame 13	9315
CAB39L	calcium binding protein 39-like	81617
CABC1	aarF domain containing kinase 3	56997
CCDC111	coiled-coil domain containing 111	201973
CD24	CD24 molecule	100133941
CD27	CD27 molecule	939
CD38	CD38 molecule	952
CD79B	CD79b molecule, immunoglobulin-associated beta	974
CD82	CD82 molecule	3732
CHEK2	CHK2 checkpoint homolog (S. pombe)	11200
CSTF3	cleavage stimulation factor, 3' pre-RNA, subunit 3, 77kDa	1479
CTR9 ; ATG4C	Ctr9, Paf1/RNA polymerase II complex component, homolog (S. cerevisiae)	9646
CXXC5	CXXC finger protein 5	51523
CYP39A1	cytochrome P450, family 39, subfamily A, polypeptide 1	51302
D4S234E	DNA segment on chromosome 4 (unique) 234 expressed sequence	27065
DAAM1	dishevelled associated activator of morphogenesis 1	23002
DAPP1	dual adaptor of phosphotyrosine and 3-phosphoinositides	27071
DCN	decorin	1634
DCP1B	DCP1 decapping enzyme homolog B (S. cerevisiae)	196513
DDB2	damage-specific DNA binding protein 2, 48kDa	1643
DEF8	differentially expressed in FDCP 8 homolog (mouse)	54849
DEPDC1	DEP domain containing 1	55635
DEPDC6	DEP domain containing 6	64798
DIDO1	death inducer-obliterator 1	11083
DIS3L	DIS3 mitotic control homolog (S. cerevisiae)-like	115752
DLEU1	deleted in lymphocytic leukemia 1 (non-protein coding)	10301
DNER	delta/notch-like EGF repeat containing	92737
DTX1	deltex homolog 1 (Drosophila)	1840
EHBP1	EH domain binding protein 1	23301
ELL3	elongation factor RNA polymerase II-like 3	80237
EML6	echinoderm microtubule associated protein like 6	400954
ENPP3	ectonucleotide pyrophosphatase/phosphodiesterase 3	5169
ERCC4	excision repair cross-complementing rodent repair deficiency, complementation group 4	2072
ETS1	v-ets erythroblastosis virus E26 oncogene homolog 1 (avian)	2113
FAM117B	family with sequence similarity 117, member B	150864
FAM129C	family with sequence similarity 129, member C	199786
FAM135A	family with sequence similarity 135, member A	57579
FAM43A	family with sequence similarity 43, member A	131583
FAM65B	family with sequence similarity 65, member B	9750
FCGR2B	Fc fragment of IgG, low affinity IIb, receptor (CD32)	2213
FCRLA	Fc receptor-like A	84824
FCRLB	Fc receptor-like B	127943
FGF14	fibroblast growth factor 14	2259
FHOD3	formin homology 2 domain containing 3	80206
FNDC1	fibronectin type III domain containing 1	84624
GABRB2	gamma-aminobutyric acid (GABA) A receptor, beta 2	2561
GADD45A	growth arrest and DNA-damage-inducible, alpha	1647
GADD45B	growth arrest and DNA-damage-inducible, beta	4616
GALNAC4S-6ST	carbohydrate (N-acetylgalactosamine 4-sulfate 6-O) sulfotransferase 15	51363
GATAD2B	GATA zinc finger domain containing 2B	57459
GGA2	golgi-associated, gamma adaptin ear containing, ARF binding protein 2	23062
GLRX	glutaredoxin (thioltransferase)	2745
GNL3	guanine nucleotide binding protein-like 3 (nucleolar)	26354
GPER	G protein-coupled estrogen receptor 1	2852
GRAP	GRB2-related adaptor protein	10750
HEMGN	hemogen	55363
HIBCH	3-hydroxyisobutyryl-CoA hydrolase	26275
HMMR	hyaluronan-mediated motility receptor (RHAMM)	3161
HNRPDL	heterogeneous nuclear ribonucleoprotein D-like	9987
HSD17B6	hydroxysteroid (17-beta) dehydrogenase 6 homolog (mouse)	8630
IDH1	isocitrate dehydrogenase 1 (NADP+), soluble	3417
IGH@	immunoglobulin heavy locus	3492
IGL@	immunoglobulin lambda locus	3535
IGLV3-25 ; IGL@	immunoglobulin lambda variable 3-25	28793
IGLV4-3 ; IGL@	immunoglobulin lambda variable 4-3	28786
IKZF1	IKAROS family zinc finger 1 (Ikaros)	10320
ITGB7	integrin, beta 7	3695
KANK2	KN motif and ankyrin repeat domains 2	25959
KCNMB4	potassium large conductance calcium-activated channel, subfamily M, beta member 4	27345
KCNN3	potassium intermediate/small conductance calcium-activated channel, subfamily N, member 3	3782
KIAA1545	fibrosin-like 1	57666
KLHL14	kelch-like 14 (Drosophila)	57565
KLHL7	kelch-like 7 (Drosophila)	55975
LOC153364
LOXL2	lysyl oxidase-like 2	4017
LRP11	low density lipoprotein receptor-related protein 11	84918
LRRK1	leucine-rich repeat kinase 1	79705
LYRM7	Lyrm7 homolog (mouse)	90624
MAB21L1	mab-21-like 1 (C. elegans)	4081
MCEE	methylmalonyl CoA epimerase	84693
MEF2B	LOC729991-MEF2B readthrough transcript	4207
MEN1	multiple endocrine neoplasia I	4221
MME	membrane metallo-endopeptidase	4311
MTA3	metastasis associated 1 family, member 3	57504
MTRF1	mitochondrial translational release factor 1	9617
MUC19	mucin 19, oligomeric	283463
MVP ; C16orf53	major vault protein	9961
MYOM2	myomesin (M-protein) 2, 165kDa	9172
NAPSB	napsin B aspartic peptidase pseudogene	256236
NFIA	nuclear factor I/A	4774
NLRC3	NLR family, CARD domain containing 3	197358
NOL4	nucleolar protein 4	8715
NPAL3	NIPA-like domain containing 3	57185
NUDT7	nudix (nucleoside diphosphate linked moiety X)-type motif 7	283927
OGG1	8-oxoguanine DNA glycosylase	4968
OIP5	Opa interacting protein 5	11339
OMA1	OMA1 homolog, zinc metallopeptidase (S. cerevisiae)	115209
P2RX5	purinergic receptor P2X, ligand-gated ion channel, 5	5026
PCDH9	protocadherin 9	5101
PCGF2	polycomb group ring finger 2	7703
PDZRN3	PDZ domain containing ring finger 3	23024
PDZRN4	PDZ domain containing ring finger 4	29951
PID1	phosphotyrosine interaction domain containing 1	55022
PIM1	pim-1 oncogene	5292
PIP5K1B	phosphatidylinositol-4-phosphate 5-kinase, type I, beta	8395
PKIG	protein kinase (cAMP-dependent, catalytic) inhibitor gamma	11142
PNKD	paroxysmal nonkinesigenic dyskinesia	25953
PODXL	podocalyxin-like	5420
POU2F2	POU class 2 homeobox 2	5452
PTPN18	protein tyrosine phosphatase, non-receptor type 18 (brain-derived)	26469
QRSL1	glutaminyl-tRNA synthase (glutamine-hydrolyzing)-like 1	55278
RABGAP1L	RAB GTPase activating protein 1-like	9910
RASA4	RAS p21 protein activator 4	10156
RBM8A	RNA binding motif protein 8A	9939
RFXAP	regulatory factor X-associated protein	5994
RGNEF	190 kDa guanine nucleotide exchange factor	64283
RGS3	regulator of G-protein signaling 3	5998
RIOK2	RIO kinase 2 (yeast)	55781
RNF144B	ring finger protein 144B	255488
RNF19B	ring finger protein 19B	127544
RPS6KA5	ribosomal protein S6 kinase, 90kDa, polypeptide 5	9252
RRM2B	ribonucleotide reductase M2 B (TP53 inducible)	50484
RTN4IP1	reticulon 4 interacting protein 1	84816
SAC3D1	SAC3 domain containing 1	29901
SERPINA9	serpin peptidase inhibitor, clade A (alpha-1 antiproteinase, antitrypsin), member 9	327657
SFRS12IP1	SREK1-interacting protein 1	285672
SH2B2	SH2B adaptor protein 2	10603
SLA	Sep (O-phosphoserine) tRNA:Sec (selenocysteine) tRNA synthase	51091
SLC1A1	solute carrier family 1 (neuronal/epithelial high affinity glutamate transporter, system Xag), member 1	6505
SLC25A37	solute carrier family 25, member 37	51312
SLC2A5	solute carrier family 2 (facilitated glucose/fructose transporter), member 5	6518
SMARCA2	SWI/SNF related, matrix associated, actin dependent regulator of chromatin, subfamily a, member 2	6595
SNTA1	syntrophin, alpha 1 (dystrophin-associated protein A1, 59kDa, acidic component)	6640
SOBP	sine oculis binding protein homolog (Drosophila)	55084
STX7	syntaxin 7	8417
SULT1A1	sulfotransferase family, cytosolic, 1A, phenol-preferring, member 1	6817
TAF4B	TAF4b RNA polymerase II, TATA box binding protein (TBP)-associated factor, 105kDa	6875
TBC1D24	TBC1 domain family, member 24	57465
TCF3	transcription factor 3 (E2A immunoglobulin enhancer binding factors E12/E47)	6929
TCF4	transcription factor 4	6925
TCL1A	T-cell leukemia/lymphoma 1A	8115
THY1	Thy-1 cell surface antigen	7070
TM7SF2	transmembrane 7 superfamily member 2	7108
TMBIM1	transmembrane BAX inhibitor motif containing 1	64114
TMEM19	transmembrane protein 19	55266
TMTC4	transmembrane and tetratricopeptide repeat containing 4	84899
TNFRSF17	tumor necrosis factor receptor superfamily, member 17	608
TNS3	tensin 3	64759
TRIB2	tribbles homolog 2 (Drosophila)	28951
TRIM22	tripartite motif-containing 22	10346
TRIM9	tripartite motif-containing 9	114088
TSC22D1	TSC22 domain family, member 1	8848
TTC7A	tetratricopeptide repeat domain 7A	57217
TXNIP	thioredoxin interacting protein	10628
UBE2J1	ubiquitin-conjugating enzyme E2, J1 (UBC6 homolog, yeast)	51465
UBR5	ubiquitin protein ligase E3 component n-recognin 5	51366
UMODL1	uromodulin-like 1	89766
VNN2	vanin 2	8875
VPREB3	pre-B lymphocyte 3	29802
WNT5A	wingless-type MMTV integration site family, member 5A	7474
ABCC5	ATP-binding cassette, sub-family C (CFTR/MRP), member 5	10057
AMIGO2	adhesion molecule with Ig-like domain 2	347902
APLP2	amyloid beta (A4) precursor-like protein 2	334
ARHGAP25	Rho GTPase activating protein 25	9938
ARID5B	AT rich interactive domain 5B (MRF1-like)	84159
ARL4C	ADP-ribosylation factor-like 4C	10123
ARMCX3	armadillo repeat containing, X-linked 1	51309
ATP2B1	ATPase, Ca++ transporting, plasma membrane 1	490
B4GALT6	UDP-Gal:betaGlcNAc beta 1,4- galactosyltransferase, polypeptide 6	9331
BCL2A1	BCL2-related protein A1	597
BCL2L11	BCL2-like 11 (apoptosis facilitator)	10018
BIC	MIR155 host gene (non-protein coding)	114614
BIK	BCL2-interacting killer (apoptosis-inducing)	638
BIN2	bridging integrator 2	51411
BIRC3	baculoviral IAP repeat-containing 3	330
BRE	brain and reproductive organ-expressed (TNFRSF1A modulator)	9577
C14orf19
C1orf18	DENN/MADD domain containing 1B	163486
C5orf32	chromosome 5 open reading frame 32	84418
C6orf16	psoriasis susceptibility 1 candidate 1	170679
CALML4	calmodulin-like 4	91860
CCL3L3 ; CCL3	chemokine (C-C motif) ligand 3	6348
CCR7	chemokine (C-C motif) receptor 7	1236
CD4	CD4 molecule	920
CD83	CD83 molecule	9308
CDK2	cyclin-dependent kinase 2	1017
CLCN6	chloride channel 6	1185
CLEC2D	C-type lectin domain family 2, member D	29121
CMTM3	CKLF-like MARVEL transmembrane domain containing 3	123920
CNR1	cannabinoid receptor 1 (brain)	1268
CREM	cAMP responsive element modulator	1390
CSGALNACT2	chondroitin sulfate N-acetylgalactosaminyltransferase 2	55454
CTNNA1	catenin (cadherin-associated protein), alpha 1, 102kDa	1495
CTSB	cathepsin B	1508
DENND1B	DENN/MADD domain containing 1B	163486
DKK1	dickkopf homolog 1 (Xenopus laevis)	22943
DNAJC1	DnaJ (Hsp40) homolog, subfamily C, member 1	64215
DOK3	docking protein 3	79930
DUSP10	dual specificity phosphatase 10	11221
DUSP2	dual specificity phosphatase 2	1844
DUSP5	dual specificity phosphatase 5	1847
EGR1	early growth response 1	1958
EGR2	early growth response 2	1959
EGR3	early growth response 3	1960
EIF2C2	eukaryotic translation initiation factor 2C, 2	27161
EIF4G3	eukaryotic translation initiation factor 4 gamma, 3	8672
EMP3	epithelial membrane protein 3	2014
FAM102A	family with sequence similarity 102, member A	399665
FAM113B	family with sequence similarity 113, member B	91523
FAM70A	family with sequence similarity 70, member A	55026
FCRL3	Fc receptor-like 3	115352
FLJ2323	missing oocyte, meiosis regulator, homolog (Drosophila)	54468
FLJ43663	hypothetical LOC378805	378805
FOS	FBJ murine osteosarcoma viral oncogene homolog	2353
GDI2	GDP dissociation inhibitor 2	2665
GPR137B	G protein-coupled receptor 137B	7107
GPR183	G protein-coupled receptor 183	1880
HEXB	hexosaminidase B (beta polypeptide)	3074
HLA-DMB	major histocompatibility complex, class II, DM beta	3109
HLA-DPA1	major histocompatibility complex, class II, DP alpha 1	3113
HLA-DQA1	major histocompatibility complex, class II, DQ alpha 1	3117
HLA-DQB1	major histocompatibility complex, class II, DQ beta 1	3119
HLA-DRB1	major histocompatibility complex, class II, DR beta 1	3123
HLA-E	major histocompatibility complex, class I, E	3133
ID3	inhibitor of DNA binding 3, dominant negative helix-loop-helix protein	3399
IER2	immediate early response 2	9592
IL27RA	interleukin 27 receptor, alpha	9466
IL2RG	interleukin 2 receptor, gamma	3561
INSIG2	insulin induced gene 2	51141
IRF2BP2	interferon regulatory factor 2 binding protein 2	359948
ITGB2	integrin, beta 2 (complement component 3 receptor 3 and 4 subunit)	3689
ITPKB	inositol 1,4,5-trisphosphate 3-kinase B	3707
KATNAL1	katanin p60 subunit A-like 1	84056
KLF6	Kruppel-like factor 6	1316
KLHL6	kelch-like 6 (Drosophila)	89857
LOC100129105
LOC285628	hypothetical protein LOC285628	285628
LOC374443	CLR pseudogene	374443
LOC39588 ; MYO1E	myosin IE	4643
LRRC32	leucine rich repeat containing 32	2615
LY9	lymphocyte antigen 9	4063
M6PR	mannose-6-phosphate receptor (cation dependent)	4074
MAFF	v-maf musculoaponeurotic fibrosarcoma oncogene homolog F (avian)	23764
MAP3K8	mitogen-activated protein kinase kinase kinase 8	1326
MFN1	mitofusin 1	55669
MGC39372	serpin peptidase inhibitor, clade B (ovalbumin), member 9 pseudogene	221756
MICAL1	microtubule associated monoxygenase, calponin and LIM domain containing 1	64780
MOBKL2A	MOB1, Mps One Binder kinase activator-like 2A (yeast)	126308
MSI2	musashi homolog 2 (Drosophila)	124540
MTHFR	methylenetetrahydrofolate reductase (NAD(P)H)	4524
MYO6	myosin VI	4646
NAB2	NGFI-A binding protein 2 (EGR1 binding protein 2)	4665
NCRNA00084	nuclear paraspeckle assembly transcript 1 (non-protein coding)	283131
NCRNA00152	non-protein coding RNA 152	112597
NCRNA00158	non-protein coding RNA 158	54072
NDFIP2	Nedd4 family interacting protein 2	54602
NEDD4L	neural precursor cell expressed, developmentally down-regulated 4-like	23327
NEU1	sialidase 1 (lysosomal sialidase)	4758
NFKB1	nuclear factor of kappa light polypeptide gene enhancer in B-cells 1	4790
NFKBID	nuclear factor of kappa light polypeptide gene enhancer in B-cells inhibitor, delta	84807
NPC1	Niemann-Pick disease, type C1	4864
NR4A1	nuclear receptor subfamily 4, group A, member 1	3164
OAS1	2',5'-oligoadenylate synthetase 1, 40/46kDa	4938
OBFC2A	oligonucleotide/oligosaccharide-binding fold containing 2A	64859
P4HA1	prolyl 4-hydroxylase, alpha polypeptide I	5033
PHACTR1	phosphatase and actin regulator 1	221692
PHLDA1	pleckstrin homology-like domain, family A, member 1	22822
PPM2C	phosphatidic acid phosphatase type 2 domain containing 2	403313
PPP1R15A	protein phosphatase 1, regulatory (inhibitor) subunit 15A	23645
PTGER4	prostaglandin E receptor 4 (subtype EP4)	5734
PTGS1	prostaglandin-endoperoxide synthase 1 (prostaglandin G/H synthase and cyclooxygenase)	5742
RAB11FIP1	RAB11 family interacting protein 1 (class I)	80223
RAB30	RAB30, member RAS oncogene family	27314
RAB8B	RAB8B, member RAS oncogene family	51762
RGS1	regulator of G-protein signaling 1	5996
RGS2	regulator of G-protein signaling 2, 24kDa	5997
RHBDD1	rhomboid domain containing 1	84236
RICH2	Rho GTPase activating protein 44	9912
RNF11	ring finger protein 11	26994
RNMT	RNA (guanine-7-) methyltransferase	8731
SDCBP	syndecan binding protein (syntenin)	6386
SEC24A	SEC24 family, member A (S. cerevisiae)	10802
SERPINB1	serpin peptidase inhibitor, clade B (ovalbumin), member 1	1992
SERPINB9	serpin peptidase inhibitor, clade B (ovalbumin), member 9	5272
SGK1	serum/glucocorticoid regulated kinase 1	6446
SLAMF1	signaling lymphocytic activation molecule family member 1	6504
SLAMF7	SLAM family member 7	57823
SLC2A3	solute carrier family 2 (facilitated glucose transporter), member 3	6515
SLC39A8	solute carrier family 39 (zinc transporter), member 8	64116
SLCO4A1	solute carrier organic anion transporter family, member 4A1	28231
SNX5	sorting nexin 5	27131
SNX8	sorting nexin 8	29886
SQSTM1	sequestosome 1	8878
SRGN	serglycin	5552
ST8SIA4	ST8 alpha-N-acetyl-neuraminide alpha-2,8-sialyltransferase 4	7903
STAT3	signal transducer and activator of transcription 3 (acute-phase response factor)	6774
SWAP7	SWAP switching B-cell complex 70kDa subunit	23075
SYNGR3	synaptogyrin 3	9143
TACC1	transforming, acidic coiled-coil containing protein 1	6867
TFEC	transcription factor EC	22797
TIAM2	T-cell lymphoma invasion and metastasis 2	26230
TMC6	transmembrane channel-like 6	11322
TMC8	transmembrane channel-like 8	147138
TNFAIP3	tumor necrosis factor, alpha-induced protein 3	7128
TPM4	tropomyosin 4	7171
TRA@	T cell receptor alpha locus	6955
TRDV2 ; TRA@	T cell receptor alpha locus	6955
TRIB1	tribbles homolog 1 (Drosophila)	10221
UAP1L1	UDP-N-acteylglucosamine pyrophosphorylase 1-like 1	91373
UPP1	uridine phosphorylase 1	7378
VASP	vasodilator-stimulated phosphoprotein	7408
VAV3	vav 3 guanine nucleotide exchange factor	10451
WSB1	WD repeat and SOCS box-containing 1	26118
WSB2	WD repeat and SOCS box-containing 2	55884
ZFP36	zinc finger protein 823	55552
ZFP36L1	zinc finger protein 36, C3H type-like 1	677
ZNF791	zinc finger protein 791	163049
ZYX	zyxin	7791
