# Supplementary material for: Antibodies against CD20 or B-Cell Receptor Induce Similar Transcription Patterns in Human Lymphoma Cell Lines
Source: PLoS One. 2011 Feb 18;6(2):e16596. doi: 10.1371/journal.pone.0016596 (PMC3041769; doi:10.1371/journal.pone.0016596)
Supplement: Table S2 — Genes deregulated in REC1 cells: overlap between union lists for anti-BCR and anti-CD20 treatment. Green fill means down regulation > 2 fold, red fill up regulation > 2 fold; Symbol = official gene symbol. (XLS) [file pone.0016596.s002.xls]

## Sheet: table S2 - REC1 up or down
Symbol	Description	Gene ID
ABI3	ABI family, member 3	51225
ADCY7	adenylate cyclase 7	113
ADD3	adducin 3 (gamma)	120
ADRB2	adrenergic, beta-2-, receptor, surface	154
AFF1	AF4/FMR2 family, member 1	4299
AFF3	AF4/FMR2 family, member 3	3899
AIM1	absent in melanoma 1	202
ALAD	aminolevulinate dehydratase	210
ALOX5	arachidonate 5-lipoxygenase	240
ALOX5AP	arachidonate 5-lipoxygenase-activating protein	241
ANLN	anillin, actin binding protein	54443
AP3B1	adaptor-related protein complex 3, beta 1 subunit	8546
APBB1IP	amyloid beta (A4) precursor protein-binding, family B, member 1 interacting protein	54518
ARHGAP27	Rho GTPase activating protein 27	201176
ARID4A	AT rich interactive domain 4A (RBP1-like)	5926
ARID5B	AT rich interactive domain 5B (MRF1-like)	84159
ASCL1	achaete-scute complex homolog 1 (Drosophila)	429
ASF1A	ASF1 anti-silencing function 1 homolog A (S. cerevisiae)	25842
ASPM	asp (abnormal spindle) homolog, microcephaly associated (Drosophila)	259266
ATG16L2	ATG16 autophagy related 16-like 2 (S. cerevisiae)	89849
ATP2A3	ATPase, Ca++ transporting, ubiquitous	489
BACE2	beta-site APP-cleaving enzyme 2	25825
BANK1	B-cell scaffold protein with ankyrin repeats 1	55024
BHLHB3	basic helix-loop-helix family, member e41	79365
BLK	B lymphoid tyrosine kinase	640
BNIP3L	BCL2/adenovirus E1B 19kDa interacting protein 3-like	665
C12orf42	chromosome 12 open reading frame 42	374470
C14orf106	chromosome 14 open reading frame 106	55320
C16orf54	chromosome 16 open reading frame 54	283897
C16orf75	chromosome 16 open reading frame 75	116028
C17orf60	chromosome 17 open reading frame 60	284021
C21orf7	chromosome 21 open reading frame 7	56911
C2orf68	chromosome 2 open reading frame 68	388969
C5orf13	chromosome 5 open reading frame 13	9315
C7orf58	chromosome 7 open reading frame 58	79974
CAPN1	calpain 1, (mu/I) large subunit	823
CARD16	caspase recruitment domain family, member 16	114769
CARHSP1	calcium regulated heat stable protein 1, 24kDa	23589
CASP1	caspase 1, apoptosis-related cysteine peptidase (interleukin 1, beta, convertase)	834
CAT	catalase	847
CCDC50	coiled-coil domain containing 50	152137
CCDC88A	coiled-coil domain containing 88A	55704
CCNG2	cyclin G2	901
CD3G	CD3g molecule, gamma (CD3-TCR complex)	917
CD79B	CD79b molecule, immunoglobulin-associated beta	974
CDC25B	cell division cycle 25 homolog B (S. pombe)	994
CDC25C	cell division cycle 25 homolog C (S. pombe)	995
CDKN2C	cyclin-dependent kinase inhibitor 2C (p18, inhibits CDK4)	1031
CEP70	centrosomal protein 70kDa	80321
CEP97	centrosomal protein 97kDa	79598
CLEC4A	C-type lectin domain family 4, member A	50856
CLIC4	chloride intracellular channel 4	25932
CNR1	cannabinoid receptor 1 (brain)	1268
COBLL1	COBL-like 1	22837
CTDSP2	CTD (carboxy-terminal domain, RNA polymerase II, polypeptide A) small phosphatase 2	10106
CTR9 ; ATG4C	Ctr9, Paf1/RNA polymerase II complex component, homolog (S. cerevisiae)	9646
CUL4B	cullin 4B	8450
CYBB	cytochrome b-245, beta polypeptide	1536
CYSLTR1	cysteinyl leukotriene receptor 1	10800
CYTIP	cytohesin 1 interacting protein	9595
DAAM1	dishevelled associated activator of morphogenesis 1	23002
DAPP1	dual adaptor of phosphotyrosine and 3-phosphoinositides	27071
DDB2	damage-specific DNA binding protein 2, 48kDa	1643
DDX59	DEAD (Asp-Glu-Ala-Asp) box polypeptide 59	83479
DEPDC1	DEP domain containing 1	55635
DHTKD1	dehydrogenase E1 and transketolase domain containing 1	55526
DKFZP586I1420	hypothetical protein DKFZp586I1420	222161
DPYSL2	dihydropyrimidinase-like 2	1808
DSE	dermatan sulfate epimerase	29940
DST	dystonin	667
E2F2	E2F transcription factor 2	1870
E2F7	E2F transcription factor 7	144455
E2F8	E2F transcription factor 8	79733
EBF1	early B-cell factor 1	1879
ETS1	v-ets erythroblastosis virus E26 oncogene homolog 1 (avian)	2113
ETV1	ets variant 1	2115
EVI2B	ecotropic viral integration site 2B	2124
F2R	coagulation factor II (thrombin) receptor	2149
FADS3	fatty acid desaturase 3	3995
FAM168A	family with sequence similarity 168, member A	23201
FAM46A	family with sequence similarity 46, member A	55603
FAM49A	family with sequence similarity 49, member A	81553
FAM65A	family with sequence similarity 65, member A	79567
FAM65B	family with sequence similarity 65, member B	9750
FCGR2B	Fc fragment of IgG, low affinity IIb, receptor (CD32)	2213
FCHSD2	FCH and double SH3 domains 2	9873
FCRL4	Fc receptor-like 4	83417
FCRLA	Fc receptor-like A	84824
FGD3	FYVE, RhoGEF and PH domain containing 3	89846
FLJ40330	ankyrin repeat domain 36B pseudogene 2	645784
FMNL1	formin-like 1	752
FTSJD2	FtsJ methyltransferase domain containing 2	23070
GAPT	GRB2-binding adaptor protein, transmembrane	202309
GKAP1	G kinase anchoring protein 1	80318
GLIPR1	GLI pathogenesis-related 1	11010
GLRX	glutaredoxin (thioltransferase)	2745
GPR114	G protein-coupled receptor 114	221188
GPRC5C	G protein-coupled receptor, family C, group 5, member C	55890
GPSM2	G-protein signaling modulator 2	29899
hCG_1731871
HIST1H1E	histone cluster 1, H1e	3008
HIST1H2AC	histone cluster 1, H2ac	8334
HMMR	hyaluronan-mediated motility receptor (RHAMM)	3161
HOXC6	homeobox C6	3223
HSD17B11	hydroxysteroid (17-beta) dehydrogenase 11	51170
IFT80	intraflagellar transport 80 homolog (Chlamydomonas)	57560
IFT81	intraflagellar transport 81 homolog (Chlamydomonas)	28981
IKZF2	IKAROS family zinc finger 2 (Helios)	22807
IL10RA	interleukin 10 receptor, alpha	3587
INSR	insulin receptor	3643
IQSEC1	IQ motif and Sec7 domain 1	9922
ITGB7	integrin, beta 7	3695
KBTBD3	kelch repeat and BTB (POZ) domain containing 3	143879
KCNMB4	potassium large conductance calcium-activated channel, subfamily M, beta member 4	27345
KIAA1370	KIAA1370	56204
KIAA1407	KIAA1407	57577
KIAA2022	KIAA2022	340533
KIF20A	kinesin family member 20A	10112
KIF4A	kinesin family member 4A	24137
KLF2	Kruppel-like factor 2 (lung)	10365
KLHL14	kelch-like 14 (Drosophila)	57565
KMO	kynurenine 3-monooxygenase (kynurenine 3-hydroxylase)	8564
KRCC1	lysine-rich coiled-coil 1	51315
KYNU	kynureninase (L-kynurenine hydrolase)	8942
LGR4	leucine-rich repeat-containing G protein-coupled receptor 4	55366
LIN52	lin-52 homolog (C. elegans)	91750
LIX1L	Lix1 homolog (mouse)-like	128077
LOC100128191	hypothetical LOC100128191	100128191
LOC283663	hypothetical LOC283663	283663
LOC441440
LOC645638	WDNM1-like pseudogene	645638
LOC648998 ; NCF1C	neutrophil cytosolic factor 1C pseudogene	654817
LRRK2	leucine-rich repeat kinase 2	120892
LY96	lymphocyte antigen 96	23643
LYRM5	LYR motif containing 5	144363
MAP1A	microtubule-associated protein 1A	4130
MAP3K1	mitogen-activated protein kinase kinase kinase 1	4214
MBOAT2	membrane bound O-acyltransferase domain containing 2	129642
MGC29506	plasma cell-induced ER protein 1	51237
MGEA5	meningioma expressed antigen 5 (hyaluronidase)	10724
MUM1	melanoma associated antigen (mutated) 1	84939
MX1	myxovirus (influenza virus) resistance 1, interferon-inducible protein p78 (mouse)	4599
MYO1C	myosin IC	4641
NAPSB	napsin B aspartic peptidase pseudogene	256236
NBR1	neighbor of BRCA1 gene 1	4077
NCF1	neutrophil cytosolic factor 1	653361
NCKAP1L	NCK-associated protein 1-like	3071
NEK2	NIMA (never in mitosis gene a)-related kinase 2	4751
NLRC3	NLR family, CARD domain containing 3	197358
NLRP7	NLR family, pyrin domain containing 7	199713
NOTCH2NL	notch 2 N-terminal like	388677
NR2C2	nuclear receptor subfamily 2, group C, member 2	7182
ORAI2	ORAI calcium release-activated calcium modulator 2	80228
ORAI3	ORAI calcium release-activated calcium modulator 3	93129
OSBPL10	oxysterol binding protein-like 10	114884
OSBPL11	oxysterol binding protein-like 11	114885
P2RX5	purinergic receptor P2X, ligand-gated ion channel, 5	5026
PAN2	PAN2 poly(A) specific ribonuclease subunit homolog (S. cerevisiae)	9924
PARP4	poly (ADP-ribose) polymerase family, member 4	143
PBXIP1	pre-B-cell leukemia homeobox interacting protein 1	57326
PCMTD1	protein-L-isoaspartate (D-aspartate) O-methyltransferase domain containing 1	115294
PECI	peroxisomal D3,D2-enoyl-CoA isomerase	10455
PKIA	protein kinase (cAMP-dependent, catalytic) inhibitor alpha	5569
PLEKHA1	pleckstrin homology domain containing, family A (phosphoinositide binding specific) member 1	59338
PLEKHA2	pleckstrin homology domain containing, family A (phosphoinositide binding specific) member 2	59339
PNPLA8	patatin-like phospholipase domain containing 8	50640
PNRC1	proline-rich nuclear receptor coactivator 1	10957
POLD4	polymerase (DNA-directed), delta 4	57804
POLR3GL	polymerase (RNA) III (DNA directed) polypeptide G (32kD)-like	84265
POU2AF1	POU class 2 associating factor 1	5450
POU2F1	POU class 2 homeobox 1	5451
PRCP	prolylcarboxypeptidase (angiotensinase C)	5547
PRKACB	protein kinase, cAMP-dependent, catalytic, beta	5567
PSIP1	PC4 and SFRS1 interacting protein 1	11168
PSMB8	proteasome (prosome, macropain) subunit, beta type, 8 (large multifunctional peptidase 7)	5696
PSMB9	proteasome (prosome, macropain) subunit, beta type, 9 (large multifunctional peptidase 2)	5698
PTPN18	protein tyrosine phosphatase, non-receptor type 18 (brain-derived)	26469
PYHIN1	pyrin and HIN domain family, member 1	149628
QRSL1	glutaminyl-tRNA synthase (glutamine-hydrolyzing)-like 1	55278
RAB11FIP4	RAB11 family interacting protein 4 (class II)	84440
RABGAP1L	RAB GTPase activating protein 1-like	9910
RALGPS2	Ral GEF with PH domain and SH3 binding motif 2	55103
RASEF	RAS and EF-hand domain containing	158158
RASSF6	Ras association (RalGDS/AF-6) domain family member 6	166824
RCSD1	RCSD domain containing 1	92241
RFFL	ring finger and FYVE-like domain containing 1	117584
RNF144B	ring finger protein 144B	255488
RNFT2	ring finger protein, transmembrane 2	84900
RPS6KA5	ribosomal protein S6 kinase, 90kDa, polypeptide 5	9252
RTN4IP1	reticulon 4 interacting protein 1	84816
S100PBP	S100P binding protein	64766
S1PR1	sphingosine-1-phosphate receptor 1	1901
SAMD9L	sterile alpha motif domain containing 9-like	219285
SERPINA9	serpin peptidase inhibitor, clade A (alpha-1 antiproteinase, antitrypsin), member 9	327657
SERTAD3	SERTA domain containing 3	29946
SESN3	sestrin 3	143686
SH2D3C	SH2 domain containing 3C	10044
SIDT2	SID1 transmembrane family, member 2	51092
SIGLEC10	sialic acid binding Ig-like lectin 10	89790
SLA	Src-like-adaptor	6503
SLC2A6	solute carrier family 2 (facilitated glucose transporter), member 6	11182
SNX10	sorting nexin 10	29887
SP110	SP110 nuclear body protein	3431
SP140	SP140 nuclear body protein	11262
SPC24	SPC24, NDC80 kinetochore complex component, homolog (S. cerevisiae)	147841
SPG11	spastic paraplegia 11 (autosomal recessive)	80208
SPIN4	spindlin family, member 4	139886
SPTBN1	spectrin, beta, non-erythrocytic 1	6711
SSBP2	single-stranded DNA binding protein 2	23635
SSBP3	single stranded DNA binding protein 3	23648
SSPN	sarcospan (Kras oncogene-associated gene)	8082
STAT2	signal transducer and activator of transcription 2, 113kDa	6773
STK3	serine/threonine kinase 3	6788
STK38	serine/threonine kinase 38	11329
SUSD3	sushi domain containing 3	203328
SYT4	synaptotagmin IV	6860
TBC1D10C	TBC1 domain family, member 10C	374403
TBC1D9	TBC1 domain family, member 9 (with GRAM domain)	23158
TCF19	transcription factor 19	6941
TDRKH	tudor and KH domain containing	11022
TEP1	telomerase-associated protein 1	7011
TFEB	transcription factor EB	7942
TJP2	tight junction protein 2 (zona occludens 2)	9414
TLR7	toll-like receptor 7	51284
TMEM107	transmembrane protein 107	84314
TMEM19	transmembrane protein 19	55266
TNFAIP2	tumor necrosis factor, alpha-induced protein 2	7127
TP53INP1	tumor protein p53 inducible nuclear protein 1	94241
TRAF3IP3	TRAF3 interacting protein 3	80342
TRIM22	tripartite motif-containing 22	10346
TRIM69	tripartite motif-containing 69	140691
TRIM6-TRIM34 ; TRIM34	tripartite motif-containing 34	53840
TSPAN31	tetraspanin 31	6302
TXNIP	thioredoxin interacting protein	10628
USP6NL	USP6 N-terminal like	9712
VPREB3	pre-B lymphocyte 3	29802
ZMYM3	zinc finger, MYM-type 3	9203
ZNF238	zinc finger protein 238	10472
ZNF341	zinc finger protein 341	84905
ZNF362	zinc finger protein 362	149076
ZNF439	zinc finger protein 439	90594
ZNF711	zinc finger protein 711	7552
ZNF738	zinc finger protein 738	148203
ACSL1	acyl-CoA synthetase long-chain family member 1	2180
ADO	2-aminoethanethiol (cysteamine) dioxygenase	84890
AKAP12	A kinase (PRKA) anchor protein 12	9590
ANKRD13B	ankyrin repeat domain 13B	124930
AP1S3	adaptor-related protein complex 1, sigma 3 subunit	130340
ARHGAP9	Rho GTPase activating protein 9	64333
ASNS	asparagine synthetase (glutamine-hydrolyzing)	440
ATAD3A	ATPase family, AAA domain containing 3A	55210
ATP13A3	ATPase type 13A3	79572
ATP8B1	ATPase, aminophospholipid transporter, class I, type 8B, member 1	5205
B3GALNT1	beta-1,3-N-acetylgalactosaminyltransferase 1 (globoside blood group)	8706
BATF3	basic leucine zipper transcription factor, ATF-like 3	55509
BCAR3	breast cancer anti-estrogen resistance 3	8412
BCL2A1	BCL2-related protein A1	597
BHLHB2	basic helix-loop-helix family, member e40	8553
BIC	MIR155 host gene (non-protein coding)	114614
C14orf172	tRNA methyltransferase 61 homolog A (S. cerevisiae)	115708
C17orf96	chromosome 17 open reading frame 96	100170841
C1orf93	chromosome 1 open reading frame 93	127281
C20orf59	solute carrier family 17, member 9	63910
C3orf59	chromosome 3 open reading frame 59	151963
C4orf32	chromosome 4 open reading frame 32	132720
C6orf114	chromosome 6 open reading frame 114	85411
CA8	carbonic anhydrase VIII	767
CD1C	CD1c molecule	911
CD44	CD44 molecule (Indian blood group)	960
CD55	CD55 molecule, decay accelerating factor for complement (Cromer blood group)	1604
CD58	CD58 molecule	965
CD69	CD69 molecule	969
CD72	CD72 molecule	971
CDC42EP3	CDC42 effector protein (Rho GTPase binding) 3	10602
CEBPA	CCAAT/enhancer binding protein (C/EBP), alpha	1050
CFLAR	CASP8 and FADD-like apoptosis regulator	8837
CHST11	carbohydrate (chondroitin 4) sulfotransferase 11	50515
CSDA	cold shock domain protein A	8531
DDX31	DEAD (Asp-Glu-Ala-Asp) box polypeptide 31	64794
DMPK	dystrophia myotonica-protein kinase	1760
DTX4	deltex homolog 4 (Drosophila)	23220
DUSP10	dual specificity phosphatase 10	11221
DUSP5	dual specificity phosphatase 5	1847
EHD4	EH-domain containing 4	30844
EXOSC4	exosome component 4	54512
FAM100A	family with sequence similarity 100, member A	124402
FAM100B	family with sequence similarity 100, member B	283991
FAM89A	family with sequence similarity 89, member A	375061
GFOD1	glucose-fructose oxidoreductase domain containing 1	54438
GLS	glutaminase	2744
GNG2	guanine nucleotide binding protein (G protein), gamma 2	54331
GPR137B	G protein-coupled receptor 137B	7107
HDAC4	histone deacetylase 4	9759
HK2	hexokinase 2	3099
ICOSLG	inducible T-cell co-stimulator ligand	23308
IER3	immediate early response 3	8870
IFRD2	interferon-related developmental regulator 2	7866
IGF2R	insulin-like growth factor 2 receptor	3482
IL4I1	interleukin 4 induced 1	259307
IL4R	interleukin 4 receptor	3566
IL6R	interleukin 6 receptor	3570
IMPAD1	inositol monophosphatase domain containing 1	54928
INSIG1	insulin induced gene 1	3638
IRF2BP2	interferon regulatory factor 2 binding protein 2	359948
IRF4	interferon regulatory factor 4	3662
JAM2	junctional adhesion molecule 2	58494
JMJD3	lysine (K)-specific demethylase 6B	23135
KLF10	Kruppel-like factor 10	7071
KLF16	Kruppel-like factor 16	83855
KLHDC4	kelch domain containing 4	54758
LILRA6	leukocyte immunoglobulin-like receptor, subfamily A (with TM domain), member 6	79168
LITAF	lipopolysaccharide-induced TNF factor	9516
LOC196415
LOC285628	hypothetical protein LOC285628	285628
LOC390588 ; MYO1E	myosin IE	4643
LOC440934
LOC729680
LYAR	Ly1 antibody reactive homolog (mouse)	55646
MAFG	v-maf musculoaponeurotic fibrosarcoma oncogene homolog G (avian)	4097
MAFK	v-maf musculoaponeurotic fibrosarcoma oncogene homolog K (avian)	7975
MAML2	mastermind-like 2 (Drosophila)	84441
MAP2K3	mitogen-activated protein kinase kinase 3	5606
MAPKAPK2	mitogen-activated protein kinase-activated protein kinase 2	9261
MATK	megakaryocyte-associated tyrosine kinase	4145
MBP	myelin basic protein	4155
MDFIC	MyoD family inhibitor domain containing	29969
MFSD2	major facilitator superfamily domain containing 2A	84879
MNT	MAX binding protein	4335
MPEG1	macrophage expressed 1	219972
MSX1	msh homeobox 1	4487
MTHFD1L	methylenetetrahydrofolate dehydrogenase (NADP+ dependent) 1-like	25902
MTMR14	myotubularin related protein 14	64419
MXI1	MAX interactor 1	4601
MYBBP1A	MYB binding protein (P160) 1a	10514
NAT8L	N-acetyltransferase 8-like (GCN5-related, putative)	339983
NCRNA00084	nuclear paraspeckle assembly transcript 1 (non-protein coding)	283131
NDFIP2	Nedd4 family interacting protein 2	54602
NELF	nasal embryonic LHRH factor	26012
NFKB2	nuclear factor of kappa light polypeptide gene enhancer in B-cells 2 (p49/p100)	4791
NLGN4X	neuroligin 4, X-linked	57502
NLN	neurolysin (metallopeptidase M3 family)	57486
NOP16	NOP16 nucleolar protein homolog (yeast)	51491
NPW	neuropeptide W	283869
NUDT4	nudix (nucleoside diphosphate linked moiety X)-type motif 4	11163
PER1	period homolog 1 (Drosophila)	5187
PFKP	phosphofructokinase, platelet	5214
PIM3	pim-3 oncogene	415116
PIP5K3	phosphoinositide kinase, FYVE finger containing	200576
PLD6	phospholipase D family, member 6	201164
PLK3	polo-like kinase 3	1263
PLXNA1	plexin A1	5361
POLR1B	polymerase (RNA) I polypeptide B, 128kDa	84172
PPAN	peter pan homolog (Drosophila)	56342
PRAGMIN	homolog of rat pragma of Rnd2	157285
PRR5	proline rich 5 (renal)	55615
PTGER4	prostaglandin E receptor 4 (subtype EP4)	5734
RGS16	regulator of G-protein signaling 16	6004
RHOBTB3	Rho-related BTB domain containing 3	22836
RILPL2	Rab interacting lysosomal protein-like 2	196383
RNF125	ring finger protein 125	54941
RNMT	RNA (guanine-7-) methyltransferase	8731
SAMD10	sterile alpha motif domain containing 10	140700
SCARB1	scavenger receptor class B, member 1	949
SELS	selenoprotein S	55829
SERPINE2	serpin peptidase inhibitor, clade E (nexin, plasminogen activator inhibitor type 1), member 2	5270
SETD7	SET domain containing (lysine methyltransferase) 7	80854
SGK1	serum/glucocorticoid regulated kinase 1	6446
SGPP2	sphingosine-1-phosphate phosphatase 2	130367
SGTB	small glutamine-rich tetratricopeptide repeat (TPR)-containing, beta	54557
SH3BP2	SH3-domain binding protein 2	6452
SH3RF1	SH3 domain containing ring finger 1	57630
SIRPA	signal-regulatory protein alpha	140885
SLC19A2	solute carrier family 19 (thiamine transporter), member 2	10560
SLC29A2	solute carrier family 29 (nucleoside transporters), member 2	3177
SLC39A14	solute carrier family 39 (zinc transporter), member 14	23516
SLC39A8	solute carrier family 39 (zinc transporter), member 8	64116
SLC43A3	solute carrier family 43, member 3	29015
SLC7A1	solute carrier family 7 (cationic amino acid transporter, y+ system), member 1	6541
SLC7A5	solute carrier family 7 (cationic amino acid transporter, y+ system), member 5	8140
SNAPC4	small nuclear RNA activating complex, polypeptide 4, 190kDa	6621
SNX8	sorting nexin 8	29886
SPATA2L	spermatogenesis associated 2-like	124044
SPRY2	sprouty homolog 2 (Drosophila)	10253
SRGN	serglycin	5552
STARD4	StAR-related lipid transfer (START) domain containing 4	134429
STOM	stomatin	2040
TAF4B	TAF4b RNA polymerase II, TATA box binding protein (TBP)-associated factor, 105kDa	6875
TESK1	testis-specific kinase 1	7016
TMC8	transmembrane channel-like 8	147138
TMEM150	transmembrane protein 150A	129303
TMEM201	transmembrane protein 201	199953
TMEM33	transmembrane protein 33	55161
TMPRSS3	transmembrane protease, serine 3	64699
TNFAIP3	tumor necrosis factor, alpha-induced protein 3	7128
TNFRSF18	tumor necrosis factor receptor superfamily, member 18	8784
TOX2	TOX high mobility group box family member 2	84969
TRDV2 ; TRA@	T cell receptor alpha locus	6955
TRIB1	tribbles homolog 1 (Drosophila)	10221
TRIB3	tribbles homolog 3 (Drosophila)	57761
TSR1	TSR1, 20S rRNA accumulation, homolog (S. cerevisiae)	55720
TTYH3	tweety homolog 3 (Drosophila)	80727
UCK2	uridine-cytidine kinase 2	7371
UPP1	uridine phosphorylase 1	7378
USP31	ubiquitin specific peptidase 31	57478
USP36	ubiquitin specific peptidase 36	57602
VASP	vasodilator-stimulated phosphoprotein	7408
WARS	tryptophanyl-tRNA synthetase	7453
WDR21A	DDB1 and CUL4 associated factor 4	26094
WDR40A	DDB1 and CUL4 associated factor 12	25853
YES1	v-yes-1 Yamaguchi sarcoma viral oncogene homolog 1	7525
ZBTB32	zinc finger and BTB domain containing 32	27033
ZC3H12C	zinc finger CCCH-type containing 12C	85463
ZDHHC9	zinc finger, DHHC-type containing 9	51114
ZFP36L1	zinc finger protein 36, C3H type-like 1	677
ZNF556	zinc finger protein 556	80032
