# Supplementary material for: Antibodies against CD20 or B-Cell Receptor Induce Similar Transcription Patterns in Human Lymphoma Cell Lines
Source: PLoS One. 2011 Feb 18;6(2):e16596. doi: 10.1371/journal.pone.0016596 (PMC3041769; doi:10.1371/journal.pone.0016596)
Supplement: Table S3 — Overlapping genes in SUDHL7 and REC1 cells deregulated by anti-CD20 and anti-BCR treatment. Green fill means down regulation > 2 fold, red fill means up regulation > 2 fold; Symbol = official gene symbol. (XLS) [file pone.0016596.s003.xls]

## Sheet: table S3 - SUDHL4_REC1 up or dn
Symbol	Description	Gene ID
ABI3	ABI family, member 3	51225
AIM1	absent in melanoma 1	202
ALOX5	arachidonate 5-lipoxygenase	240
APBB1IP	amyloid beta (A4) precursor protein-binding, family B, member 1 interacting protein	54518
ATP2A3	ATPase, Ca++ transporting, ubiquitous	489
BLK	B lymphoid tyrosine kinase	640
C21orf7	chromosome 21 open reading frame 91	54149
C5orf13	chromosome 5 open reading frame 13	9315
CD79B	CD79b molecule, immunoglobulin-associated beta	974
CDKN2C	cyclin-dependent kinase inhibitor 2C (p18, inhibits CDK4)	1031
CTR9	Ctr9, Paf1/RNA polymerase II complex component, homolog (S. cerevisiae)	9646
DAAM1	dishevelled associated activator of morphogenesis 1	23002
DAPP1	dual adaptor of phosphotyrosine and 3-phosphoinositides	27071
DDB2	damage-specific DNA binding protein 2, 48kDa	1643
DEPDC1	DEP domain containing 1	55635
DHTKD1	dehydrogenase E1 and transketolase domain containing 1	55526
ETS1	v-ets erythroblastosis virus E26 oncogene homolog 1 (avian)	2113
FAM65B	family with sequence similarity 65, member B	9750
FCGR2B	Fc fragment of IgG, low affinity IIb, receptor (CD32)	2213
FCRLA	Fc receptor-like A	84824
GLRX	glutaredoxin (thioltransferase)	2745
HMMR	hyaluronan-mediated motility receptor (RHAMM)	3161
ITGB7	integrin, beta 7	3695
KCNMB4	potassium large conductance calcium-activated channel, subfamily M, beta member 4	27345
KLHL14	kelch-like 14 (Drosophila)	57565
NAPSB	napsin B aspartic peptidase pseudogene	256236
NCF1	neutrophil cytosolic factor 1	653361
NCF1C	neutrophil cytosolic factor 1C pseudogene	654817
NLRC3	NLR family, CARD domain containing 3	197358
P2RX5	purinergic receptor P2X, ligand-gated ion channel, 5	5026
PTPN18	protein tyrosine phosphatase, non-receptor type 18 (brain-derived)	26469
QRSL1	glutaminyl-tRNA synthase (glutamine-hydrolyzing)-like 1	55278
RABGAP1L	RAB GTPase activating protein 1-like	9910
RNF144B	ring finger protein 144B	255488
RPS6KA5	ribosomal protein S6 kinase, 90kDa, polypeptide 5	9252
RTN4IP1	reticulon 4 interacting protein 1	84816
SERPINA9	serpin peptidase inhibitor, clade A (alpha-1 antiproteinase, antitrypsin), member 9	327657
SLA	Sep (O-phosphoserine) tRNA:Sec (selenocysteine) tRNA synthase	51091
SSBP3	single stranded DNA binding protein 3	23648
TMEM19	transmembrane protein 19	55266
TRIM22	tripartite motif-containing 22	10346
TXNIP	thioredoxin interacting protein	10628
VPREB3	pre-B lymphocyte 3	29802
BCL2A1	BCL2-related protein A1	597
BIC	MIR155 host gene (non-protein coding)	114614
DUSP5	dual specificity phosphatase 5	1847
EXOSC4	exosome component 4	54512
GPR137B	G protein-coupled receptor 137B	7107
INSIG1	insulin induced gene 1	3638
IRF2BP2	interferon regulatory factor 2 binding protein 2	359948
LOC285628	hypothetical protein LOC285628	285628
NDFIP2	Nedd4 family interacting protein 2	54602
PTGER4	prostaglandin E receptor 4 (subtype EP4)	5734
RNMT	RNA (guanine-7-) methyltransferase	8731
SGK1	serum/glucocorticoid regulated kinase 1	6446
SLC39A8	solute carrier family 39 (zinc transporter), member 8	64116
SNX8	sorting nexin 8	29886
SRGN	serglycin	5552
TMC8	transmembrane channel-like 8	147138
TNFAIP3	tumor necrosis factor, alpha-induced protein 3	7128
TRDV2 ; TRA@	T cell receptor alpha locus	6955
TRIB1	tribbles homolog 1 (Drosophila)	10221
UPP1	uridine phosphorylase 1	7378
VASP	vasodilator-stimulated phosphoprotein	7408
ZFP36L1	zinc finger protein 36, C3H type-like 1	677
