# Supplementary material for: Antibodies against CD20 or B-Cell Receptor Induce Similar Transcription Patterns in Human Lymphoma Cell Lines
Source: PLoS One. 2011 Feb 18;6(2):e16596. doi: 10.1371/journal.pone.0016596 (PMC3041769; doi:10.1371/journal.pone.0016596)
Supplement: Table S4 — Genes deregulated by BCR stimulation in SUDHL7, REC1, Z138 and OciLy18 cells. Green fill means down regulation > 2 fold, red fill means up regulation >2 fold; Symbol = official gene symbol. (XLS) [file pone.0016596.s004.xls]

## Sheet: table S4 - all celllines BCR
Symbol	Description	Gene ID
APBB1IP	amyloid beta (A4) precursor protein-binding, family B, member 1 interacting protein	54518
C14orf139	chromosome 14 open reading frame 139	79686
C16orf75	chromosome 16 open reading frame 75	116028
C5orf13	chromosome 5 open reading frame 13	9315
DAPP1	dual adaptor of phosphotyrosine and 3-phosphoinositides	27071
ETS1	v-ets erythroblastosis virus E26 oncogene homolog 1 (avian)	2113
GLRX	glutaredoxin (thioltransferase)	2745
NEIL3	nei endonuclease VIII-like 3 (E. coli)	55247
OIP5	Opa interacting protein 5	11339
PIK3R3	phosphoinositide-3-kinase, regulatory subunit 3 (gamma)	8503
PIM1	pim-1 oncogene	5292
RFXAP	regulatory factor X-associated protein	5994
RNF144B	ring finger protein 144B	255488
SAC3D1	SAC3 domain containing 1	29901
SSBP3	single stranded DNA binding protein 3	23648
VPREB3	pre-B lymphocyte 3	29802
ZNF362	zinc finger protein 362	149076
BIC	MIR155 host gene (non-protein coding)	114614
C5orf32	chromosome 5 open reading frame 32	84418
DDIT3	DNA-damage-inducible transcript 3	1649
EIF2C2	eukaryotic translation initiation factor 2C, 2	27161
GEM	GTP binding protein overexpressed in skeletal muscle	2669
IER2	immediate early response 2	9592
KLF6	Kruppel-like factor 6	1316
MAFF	v-maf musculoaponeurotic fibrosarcoma oncogene homolog F (avian)	23764
MAP2K3	mitogen-activated protein kinase kinase 3	5606
MGAT4B	mannosyl (alpha-1,3-)-glycoprotein beta-1,4-N-acetylglucosaminyltransferase, isozyme B	11282
MICAL1	microtubule associated monoxygenase, calponin and LIM domain containing 1	64780
NEU1	sialidase 1 (lysosomal sialidase)	4758
NFKBID	nuclear factor of kappa light polypeptide gene enhancer in B-cells inhibitor, delta	84807
PPP1R15A	protein phosphatase 1, regulatory (inhibitor) subunit 15A	23645
RGS1	regulator of G-protein signaling 1	5996
SGK1	serum/glucocorticoid regulated kinase 1	6446
SLC2A3	solute carrier family 2 (facilitated glucose transporter), member 3	6515
SQSTM1	sequestosome 1	8878
SRGN	serglycin	5552
TESK1	testis-specific kinase 1	7016
TMC6	transmembrane channel-like 6	11322
UAP1L1	UDP-N-acteylglucosamine pyrophosphorylase 1-like 1	91373
VASP	vasodilator-stimulated phosphoprotein	7408
ZFP36L1	zinc finger protein 36, C3H type-like 1	677
LOC196415
